# Supplementary material for: Mechanistic Insights of Neuroprotective Efficacy of Verapamil-Loaded Carbon Quantum Dots against LPS-Induced Neurotoxicity in Rats
Source: Int J Mol Sci. 2024 Jul 16;25(14):7790. doi: 10.3390/ijms25147790 (PMC11277230; doi:10.3390/ijms25147790)
Supplement: Supplementary file 1 [file ijms-25-07790-s001.zip]

Archive with 1 entries (1 files):
- ijms-3083688-supplementary.pdf
